# Supplementary material for: Reproducible model development in the cardiac electrophysiology Web Lab
Source: Prog Biophys Mol Biol. 2018 Nov;139:3–14. doi: 10.1016/j.pbiomolbio.2018.05.011 (PMC6288479; doi:10.1016/j.pbiomolbio.2018.05.011)
Supplement: Data profile [file mmc1.xml]

<?xml version="1.0" encoding="UTF-8" standalone="no"?><data:data><datasets><author>gary.mirams@nottingham.ac.uk</author><type>0</type><dataset><value>3</value><reason>Other (please explain)</reason><comments>Code is in active development and the latest version can be found at https://github.com/ModellingWebLab</comments></dataset></datasets></data:data>
